# Supplementary material for: Minocycline Inhibits Tick-Borne Encephalitis Virus and Protects Infected Cells via Multiple Pathways
Source: Viruses. 2024 Jun 29;16(7):1055. doi: 10.3390/v16071055 (PMC11281541; doi:10.3390/v16071055)
Supplement: Supplementary file 1 [file viruses-16-01055-s001.zip]

Archive with 6 entries (6 files):
- Fig S1.tif
- Fig S2.tif
- fig S3.tif
- fig S4.tif
- Sequences text S1.txt
- Supplementary Materials.pdf
